# Supplementary material for: Biotransformation of Deoxynivalenol by a Dual-Member Bacterial Consortium Isolated from Tenebrio molitor Larval Feces
Source: Toxins (Basel). 2023 Aug 4;15(8):492. doi: 10.3390/toxins15080492 (PMC10467086; doi:10.3390/toxins15080492)
Supplement: Supplementary file 1 [file toxins-15-00492-s001.zip]

Archive with 1 entries (1 files):
- toxins-2500021-supplementary.pdf
